# Supplementary material for: SlMYC2 Mediates the JA Pathway by Responding to Chlorocholine Chloride in the Regulation of Resistance to TYLCD
Source: Plants (Basel). 2025 Apr 30;14(9):1353. doi: 10.3390/plants14091353 (PMC12073760; doi:10.3390/plants14091353)
Supplement: Supplementary file 1 [file plants-14-01353-s001.zip]

Archive with 1 entries (1 files):
- plants-3550137-supplementary.pdf
